# Supplementary material for: LPLUNC1 stabilises PHB1 by counteracting TRIM21-mediated ubiquitination to inhibit NF-κB activity in nasopharyngeal carcinoma
Source: Oncogene. 2019 Mar 18;38(25):5062–75. doi: 10.1038/s41388-019-0778-6 (PMC6756001; doi:10.1038/s41388-019-0778-6)
Supplement: Supplementary file 3 — Supplymentary Table S2 [file 41388_2019_778_MOESM3_ESM.xlsx]

## Sheet: Sheet1
Supplementary Table 2: List of antibodies used for this study.
Antigen	Supplier	Catalog #	Application
PHB1	Abcam	ab75566	IB (1:500) IHC(1:500) IP (1:100) IF(1:100)
LPLUNC1	Abcam	ab219098	IB (1:500) IHC(1:500) IP (1:100) IF(1:100)
Flag	Sigma-Aldrich	F1804	IB (1:1000) IP(1:100)
GADPH	Proteintech	60004-1-Ig	IB (1:2000)
HA-tag	Cell Signaling	#3724	IB (1:500)
Myc-tag	Cell Signaling	#2276	IB (1:1000)
ubiquitin	Cell Signaling	#3936	IB (1:500)
p65	Cell Signaling	#3034	IB (1:500) IF(1:100)
Phospho-NF-κB p65 (Ser536)	Cell Signaling	#3031	IB (1:200)
IκB-α	Cell Signaling	#4814	IB (1:500)
TRIM21	Cell Signaling	#9204s	IB (1:500)
CDK4	Cell Signaling	#12790	IB (1:500) IHC(1:200)
Bcl-2	Cell Signaling	#15071	IB (1:500) IHC(1:200)
CyclinD1	Cell Signaling	#2978	IB (1:500) IHC(1:500)
Ki-67	Cell Signaling	#9449	IHC(1:500)
HRP-anti-mouse	Cell Signaling	#7076	IB (1:5000)
HRP-anti-rabbit	Cell Signaling	#7074	IB (1:5000)
Goat anti-Rabbit Secondary Antibody, Alexa Fluor 594	Invitrogene	A11037	IF(1:1000)
Goat anti-Mouse Secondary Antibody, Alexa Fluor 594	Invitrogene	A-11032	IF(1:1000)
Goat anti-Rabbit Secondary Antibody, Alexa Fluor 488	Invitrogene	A-11034	IF(1:1000)
Goat anti-Rabbit Secondary Antibody, Alexa Fluor 488	Invitrogene	A-11029	IF(1:1000)
